# Supplementary material for: Tomato ACS4 is necessary for timely start of and progression through the climacteric phase of fruit ripening
Source: Front Plant Sci. 2014 Sep 16;5:466. doi: 10.3389/fpls.2014.00466 (PMC4165129; doi:10.3389/fpls.2014.00466)
Supplement: Supplementary file 2 [file Table2.XLSX]

## Sheet: Suppl. table 2
Supplemental Table 2. Raw data of fruit ripening progression.
T1 represents the last observation (in days after anthesis) at which the concerning stage was not yet reached; T2 the first observation at which the concerning stage was reached; a value of 1000 means that the concerning stage was not reached within the time frame of the experiment.
Trusses and flowers are number from old (i.e. lower truss, flower closest to the stem) to young.
				T		O		LR		R
Genotype	Plant	Truss	Flower	T1	T2	T1	T2	T1	T2	T1	T2
Wild type	1	1	1	41	48	41	48	41	48	41	48
Wild type	1	1	2	40	47	40	47	40	47	40	47
Wild type	1	1	3	39	46	46	50	46	50	50	56
Wild type	1	1	4	45	49	45	49	45	49	49	55
Wild type	1	1	5	44	48	44	48	48	54	48	54
Wild type	1	1	6	46	52	46	52	46	52	46	52
Wild type	1	2	1	44	48	44	48	48	54	48	54
Wild type	1	2	2	47	53	47	53	47	53	47	53
Wild type	1	2	3	46	52	52	56	52	56	56	1000
Wild type	1	2	4	45	51	51	55	51	55	55	1000
Wild type	1	2	5	50	54	50	54	50	54	54	1000
Wild type	1	2	6
Wild type	2	1	1	42	46	42	46	46	52	46	52
Wild type	2	1	2	42	46	46	52	46	52	46	52
Wild type	2	1	3	45	51	45	51	45	51	51	55
Wild type	2	1	4	45	51	51	55	51	55	55	1000
Wild type	2	1	5	44	50	50	54	50	54	54	1000
Wild type	2	1	6	43	49	49	53	49	53	53	1000
Wild type	2	2	1	46	52	46	52	46	52	52	56
Wild type	2	2	2	45	51	45	51	45	51	51	55
Wild type	2	2	3	44	50	44	50	44	50	50	54
Wild type	2	2	4	38	42	38	42	42	48	42	48
Wild type	2	2	5	41	47	41	47	41	47	47	51
Wild type	2	2	6	45	49	49	1000	49	1000	49	1000
Wild type	3	1	1	43	49	43	49	49	53	49	53
Wild type	3	1	2	43	49	43	49	49	53	49	53
Wild type	3	1	3	42	48	42	48	42	48	48	52
Wild type	3	1	4	41	47	47	51	47	51	47	51
Wild type	3	1	5	46	50	46	50	46	50	50	54
Wild type	3	1	6	45	49	45	49	49	53	49	53
Wild type	3	2	1	45	49	49	53	49	53	56	60
Wild type	3	2	2	44	48	44	48	48	52	48	52
Wild type	3	2	3	51	54	51	54	54	58	58	1000
Wild type	3	2	4	50	53	53	57	53	57	57	1000
Wild type	3	2	5	49	52	49	52	52	56	56	1000
Wild type	3	2	6
Wild type	4	1	1	52	56	56	60	56	60	63	1000
Wild type	4	1	2	52	56	52	56	52	56	56	60
Wild type	4	1	3	45	51	51	55	51	55	51	55
Wild type	4	1	4	51	55	55	59	55	59	59	62
Wild type	4	1	5	54	58	58	61	58	61	61	1000
Wild type	4	1	6	53	57	57	60	57	60	60	1000
Wild type	4	2	1	43	49	43	49	43	49	49	53
Wild type	4	2	2	43	49	43	49	43	49	49	53
Wild type	4	2	3	42	48	42	48	42	48	48	52
Wild type	4	2	4	41	47	47	51	47	51	47	51
Wild type	4	2	5	46	50	46	50	46	50	50	1000
Wild type	4	2	6	45	49	45	49	45	49	49	1000
Wild type	5	1	1	38	45	38	45	45	49	45	49
Wild type	5	1	2	45	49	45	49	49	55	49	55
Wild type	5	1	3	44	48	44	48	48	54	48	54
Wild type	5	1	4	48	54	48	54	48	54	54	58
Wild type	5	1	5	47	53	47	53	47	53	53	57
Wild type	5	1	6	46	52	46	52	52	56	52	56
Wild type	5	2	1	42	46	42	46	46	52	46	52
Wild type	5	2	2	46	52	46	52	46	52	52	56
Wild type	5	2	3	41	45	41	45	45	51	45	51
Wild type	5	2	4	45	51	45	51	51	55	55	1000
Wild type	5	2	5	50	54	50	54	50	54	54	1000
Wild type	5	2	6	49	53	49	53	53	1000	53	1000
acs4-1	6	1	1	49	55	55	59	59	63	63	66
acs4-1	6	1	2	55	59	59	63	59	63	63	66
acs4-1	6	1	3	62	65	65	69	69	1000	69	1000
acs4-1	6	1	4	58	62	58	62	62	65	62	65
acs4-1	6	1	5	61	64	64	68	68	1000	68	1000
acs4-1	6	1	6
acs4-1	6	2	1	56	60	63	67	63	67	67	1000
acs4-1	6	2	2	58	61	61	65	61	65	65	1000
acs4-1	6	2	3	56	59	59	63	59	63	63	1000
acs4-1	6	2	4	57	61	57	61	61	1000	61	1000
acs4-1	6	2	5	59	1000	59	1000	59	1000	59	1000
acs4-1	6	2	6
acs4-1	7	1	1	55	59	59	63	63	66	63	66
acs4-1	7	1	2	55	59	55	59	59	63	66	70
acs4-1	7	1	3	65	69	65	69	69	1000	69	1000
acs4-1	7	1	4	65	69	65	69	69	1000	69	1000
acs4-1	7	1	5	64	68	64	68	68	1000	68	1000
acs4-1	7	1	6
acs4-1	7	2	1	56	60	63	67	67	1000	67	1000
acs4-1	7	2	2	55	59	62	66	66	1000	66	1000
acs4-1	7	2	3	58	61	61	65	65	1000	65	1000
acs4-1	7	2	4	59	63	63	1000	63	1000	63	1000
acs4-1	7	2	5	58	62	62	1000	62	1000	62	1000
acs4-1	7	2	6	56	60	60	1000	60	1000	60	1000
acs4-1	8	1	1	49	55	49	55	55	59	59	63
acs4-1	8	1	2	49	55	55	59	59	63	59	63
acs4-1	8	1	3	48	54	48	54	54	58	58	62
acs4-1	8	1	4	54	58	58	62	58	62	65	69
acs4-1	8	1	5	57	61	64	68	64	68	64	68
acs4-1	8	1	6	52	56	56	60	60	63	63	67
acs4-1	8	2	1	52	56	52	56	52	56	56	60
acs4-1	8	2	2	46	52	52	56	56	60	56	60
acs4-1	8	2	3	51	55	51	55	55	59	55	59
acs4-1	8	2	4	51	55	55	59	55	59	59	62
acs4-1	8	2	5	65	1000	65	1000	65	1000	65	1000
acs4-1	8	2	6	53	57	53	57	57	60	60	64
acs4-1	9	1	1	55	59	59	63	63	66	66	70
acs4-1	9	1	2	59	63	66	70	66	70	70	1000
acs4-1	9	1	3	54	58	54	58	62	65	65	69
acs4-1	9	1	4	58	62	65	69	65	69	69	1000
acs4-1	9	1	5	61	64	64	68	64	68	68	1000
acs4-1	9	1	6
acs4-1	9	2	1	63	67	67	1000	67	1000	67	1000
acs4-1	9	2	2	54	58	58	61	61	65	65	1000
acs4-1	9	2	3	59	63	63	1000	63	1000	63	1000
acs4-1	9	2	4	54	57	61	1000	61	1000	61	1000
acs4-1	9	2	5	59	1000	59	1000	59	1000	59	1000
acs4-1	9	2	6	56	1000	56	1000	56	1000	56	1000
acs4-1	10	1	1	49	55	49	55	55	59	55	59
acs4-1	10	1	2	55	59	55	59	59	63	70	1000
acs4-1	10	1	3	48	54	48	54	48	54	54	58
acs4-1	10	1	4	58	62	65	69	65	69	69	1000
acs4-1	10	1	5	57	61	64	68	68	1000	68	1000
acs4-1	10	1	6	46	52	46	52	52	56	52	56
acs4-1	10	2	1	46	52	52	56	52	56	56	60
acs4-1	10	2	2	46	52	46	52	52	56	52	56
acs4-1	10	2	3	45	51	45	51	45	51	51	55
acs4-1	10	2	4	55	59	55	59	59	62	62	66
acs4-1	10	2	5	65	1000	65	1000	65	1000	65	1000
acs4-1	10	2	6	53	57	57	60	60	64	60	64
rin-2	11	1	1	56	60	63	67	63	67	67	1000
rin-2	11	1	2	55	59	62	66	66	1000	66	1000
rin-2	11	1	3	54	58	61	65	65	1000	65	1000
rin-2	11	1	4	52	56	56	59	59	63	63	1000
rin-2	11	1	5	51	55	55	58	58	62	62	1000
rin-2	11	1	6	53	56	56	60	56	60	60	1000
rin-2	11	2	1	53	57	57	60	60	64	64	1000
rin-2	11	2	2	57	60	60	64	64	1000	64	1000
rin-2	11	2	3	63	1000	63	1000	63	1000	63	1000
rin-2	11	2	4	58	62	62	1000	62	1000	62	1000
rin-2	11	2	5
rin-2	11	2	6
rin-2	12	1	1	58	62	62	66	69	73	73	1000
rin-2	12	1	2	61	65	65	68	72	1000	72	1000
rin-2	12	1	3	60	64	67	71	71	1000	71	1000
rin-2	12	1	4	59	63	63	66	70	1000	70	1000
rin-2	12	1	5	58	62	62	65	69	1000	69	1000
rin-2	12	1	6	56	60	60	63	67	1000	67	1000
rin-2	12	2	1	55	59	59	63	66	1000	66	1000
rin-2	12	2	2	53	57	53	57	64	1000	64	1000
rin-2	12	2	3	55	59	62	1000	62	1000	62	1000
rin-2	12	2	4	53	57	57	60	60	1000	60	1000
rin-2	12	2	5	58	1000	58	1000	58	1000	58	1000
rin-2	12	2	6	53	56	56	1000	56	1000	56	1000
rin-2	13	1	1	56	60	60	1000	60	1000	60	1000
rin-2	13	1	2	56	60	60	1000	60	1000	60	1000
rin-2	13	1	3	59	1000	59	1000	59	1000	59	1000
rin-2	13	1	4	58	1000	58	1000	58	1000	58	1000
rin-2	13	1	5	57	1000	57	1000	57	1000	57	1000
rin-2	13	1	6	56	1000	56	1000	56	1000	56	1000
rin-2	13	2	1	53	56	56	60	56	60	60	1000
rin-2	13	2	2	49	53	53	56	56	60	56	60
rin-2	13	2	3	48	52	52	55	55	59	55	59
rin-2	13	2	4	51	54	54	58	54	58	58	1000
rin-2	13	2	5	57	1000	57	1000	57	1000	57	1000
rin-2	13	2	6	56	1000	56	1000	56	1000	56	1000
rin-2	14	1	1	67	1000	67	1000	67	1000	67	1000
rin-2	14	1	2	67	1000	67	1000	67	1000	67	1000
rin-2	14	1	3	66	1000	66	1000	66	1000	66	1000
rin-2	14	1	4	66	1000	66	1000	66	1000	66	1000
rin-2	14	1	5	65	1000	65	1000	65	1000	65	1000
rin-2	14	1	6	64	1000	64	1000	64	1000	64	1000
rin-2	14	2	1	64	1000	64	1000	64	1000	64	1000
rin-2	14	2	2	64	1000	64	1000	64	1000	64	1000
rin-2	14	2	3	63	1000	63	1000	63	1000	63	1000
rin-2	14	2	4	62	1000	62	1000	62	1000	62	1000
rin-2	14	2	5
rin-2	14	2	6
rin-2	15	1	1	60	1000	60	1000	60	1000	60	1000
rin-2	15	1	2	60	1000	60	1000	60	1000	60	1000
rin-2	15	1	3	59	1000	59	1000	59	1000	59	1000
rin-2	15	1	4	58	1000	58	1000	58	1000	58	1000
rin-2	15	1	5	57	1000	57	1000	57	1000	57	1000
rin-2	15	1	6	56	1000	56	1000	56	1000	56	1000
rin-2	15	2	1	60	1000	60	1000	60	1000	60	1000
rin-2	15	2	2	59	1000	59	1000	59	1000	59	1000
rin-2	15	2	3	58	1000	58	1000	58	1000	58	1000
rin-2	15	2	4	57	1000	57	1000	57	1000	57	1000
rin-2	15	2	5
rin-2	15	2	6
rin-3	16	1	1	60	1000	60	1000	60	1000	60	1000
rin-3	16	1	2	49	53	53	56	60	1000	60	1000
rin-3	16	1	3	48	52	52	55	59	1000	59	1000
rin-3	16	1	4	47	51	51	54	58	1000	58	1000
rin-3	16	1	5	57	1000	57	1000	57	1000	57	1000
rin-3	16	1	6	56	1000	56	1000	56	1000	56	1000
rin-3	16	2	1	49	53	53	56	60	1000	60	1000
rin-3	16	2	2	49	53	53	56	60	1000	60	1000
rin-3	16	2	3	44	48	48	52	59	1000	59	1000
rin-3	16	2	4	58	1000	58	1000	58	1000	58	1000
rin-3	16	2	5	53	57	57	1000	57	1000	57	1000
rin-3	16	2	6	52	56	56	1000	56	1000	56	1000
rin-3	17	1	1	45	49	45	49	49	53	53	56
rin-3	17	1	2	45	49	45	49	49	53	53	56
rin-3	17	1	3	44	48	44	48	48	52	52	55
rin-3	17	1	4	51	54	54	58	58	1000	58	1000
rin-3	17	1	5	50	53	53	57	57	1000	57	1000
rin-3	17	1	6	56	1000	56	1000	56	1000	56	1000
rin-3	17	2	1	45	49	45	49	49	53	53	56
rin-3	17	2	2	45	49	49	53	53	56	53	56
rin-3	17	2	3	44	48	44	48	48	52	52	55
rin-3	17	2	4	43	47	47	51	51	54	58	1000
rin-3	17	2	5	42	46	46	50	50	53	57	1000
rin-3	17	2	6	45	49	49	52	52	56	56	1000
5996.3H	18	1	1	57	60	60	64	60	64	64	1000
5996.3H	18	1	2	52	56	56	59	56	59	59	63
5996.3H	18	1	3	54	57	57	61	57	61	61	1000
5996.3H	18	1	4	60	1000	60	1000	60	1000	60	1000
5996.3H	18	1	5	58	1000	58	1000	58	1000	58	1000
5996.3H	18	1	6
5996.3H	18	2	1	52	56	52	56	56	1000	56	1000
5996.3H	18	2	2	52	56	52	56	56	1000	56	1000
5996.3H	18	2	3	51	55	51	55	55	1000	55	1000
5996.3H	18	2	4	54	1000	54	1000	54	1000	54	1000
5996.3H	18	2	5	53	1000	53	1000	53	1000	53	1000
5996.3H	18	2	6
5996.3H	19	1	1	60	1000	60	1000	60	1000	60	1000
5996.3H	19	1	2	60	1000	60	1000	60	1000	60	1000
5996.3H	19	1	3	59	1000	59	1000	59	1000	59	1000
5996.3H	19	1	4	58	1000	58	1000	58	1000	58	1000
5996.3H	19	1	5	57	1000	57	1000	57	1000	57	1000
5996.3H	19	1	6	56	1000	56	1000	56	1000	56	1000
5996.3H	19	2	1	56	1000	56	1000	56	1000	56	1000
5996.3H	19	2	2	56	1000	56	1000	56	1000	56	1000
5996.3H	19	2	3	56	1000	56	1000	56	1000	56	1000
5996.3H	19	2	4	55	1000	55	1000	55	1000	55	1000
5996.3H	19	2	5
5996.3H	19	2	6
5996.3H	20	1	1	53	57	53	57	57	60	60	64
5996.3H	20	1	2	53	57	57	60	60	64	60	64
5996.3H	20	1	3	52	56	52	56	56	59	59	63
5996.3H	20	1	4	62	1000	62	1000	62	1000	62	1000
5996.3H	20	1	5	57	61	57	61	57	61	61	1000
5996.3H	20	1	6	60	1000	60	1000	60	1000	60	1000
5996.3H	20	2	1	49	53	49	53	53	56	56	60
5996.3H	20	2	2	49	53	53	56	53	56	56	60
5996.3H	20	2	3	52	55	55	59	55	59	59	1000
5996.3H	20	2	4	58	1000	58	1000	58	1000	58	1000
5996.3H	20	2	5	57	1000	57	1000	57	1000	57	1000
5996.3H	20	2	6
5996.3H	21	1	1	57	60	57	60	60	64	60	64
5996.3H	21	1	2	57	60	57	60	60	64	60	64
5996.3H	21	1	3	56	59	56	59	59	63	59	63
5996.3H	21	1	4	58	62	62	1000	62	1000	62	1000
5996.3H	21	1	5	61	1000	61	1000	61	1000	61	1000
5996.3H	21	1	6
5996.3H	21	2	1	60	1000	60	1000	60	1000	60	1000
5996.3H	21	2	2	60	1000	60	1000	60	1000	60	1000
5996.3H	21	2	3	59	1000	59	1000	59	1000	59	1000
5996.3H	21	2	4	58	1000	58	1000	58	1000	58	1000
5996.3H	21	2	5
5996.3H	21	2	6
5251.6(14)M	22	1	1	49	55	49	55	49	55	55	59
5251.6(14)M	22	1	2	48	54	48	54	48	54	54	58
5251.6(14)M	22	1	3	53	57	57	61	57	61	57	61
5251.6(14)M	22	1	4	46	52	46	52	52	56	52	56
5251.6(14)M	22	1	5	51	55	51	55	55	59	55	59
5251.6(14)M	22	1	6	49	53	49	53	49	53	53	57
5251.6(14)M	22	2	1	49	53	49	53	53	57	60	64
5251.6(14)M	22	2	2	53	57	53	57	53	57	60	64
5251.6(14)M	22	2	3	56	59	56	59	59	63	59	63
5251.6(14)M	22	2	4
5251.6(14)M	22	2	5
5251.6(14)M	22	2	6
5251.6(14)M	23	1	1	49	55	49	55	49	55	55	59
5251.6(14)M	23	1	2	49	55	49	55	55	59	55	59
5251.6(14)M	23	1	3	48	54	54	58	54	58	58	62
5251.6(14)M	23	1	4	54	58	54	58	54	58	58	62
5251.6(14)M	23	1	5	53	57	57	61	57	61	61	1000
5251.6(14)M	23	1	6	52	56	56	60	56	60	60	1000
5251.6(14)M	23	2	1	46	52	46	52	46	52	52	56
5251.6(14)M	23	2	2	46	52	46	52	52	56	52	56
5251.6(14)M	23	2	3	45	51	45	51	51	55	51	55
5251.6(14)M	23	2	4	51	55	51	55	55	59	55	59
5251.6(14)M	23	2	5	50	54	50	54	54	58	54	58
5251.6(14)M	23	2	6	49	53	49	53	53	57	57	1000
5251.6(14)M	24	1	1	49	53	49	53	53	59	53	59
5251.6(14)M	24	1	2	52	58	52	58	58	62	58	62
5251.6(14)M	24	1	3	57	61	57	61	57	61	61	65
5251.6(14)M	24	1	4	38	45	45	49	45	49	59	63
5251.6(14)M	24	1	5
5251.6(14)M	24	1	6
5251.6(14)M	24	2	1	43	49	49	53	49	53	49	53
5251.6(14)M	24	2	2	49	53	49	53	53	57	57	60
5251.6(14)M	24	2	3	48	52	48	52	52	56	56	59
5251.6(14)M	24	2	4	58	1000	58	1000	58	1000	58	1000
5251.6(14)M	24	2	5	57	1000	57	1000	57	1000	57	1000
5251.6(14)M	24	2	6	56	1000	56	1000	56	1000	56	1000
5251.6(14)M	25	1	1	52	58	52	58	52	58	52	58
5251.6(14)M	25	1	2	51	57	57	61	57	61	57	61
5251.6(14)M	25	1	3	50	56	56	60	56	60	60	1000
5251.6(14)M	25	1	4	49	55	49	55	49	55	55	59
5251.6(14)M	25	1	5	58	1000	58	1000	58	1000	58	1000
5251.6(14)M	25	1	6	46	52	46	52	46	52	52	56
5251.6(14)M	25	2	1	46	52	46	52	46	52	52	56
5251.6(14)M	25	2	2	46	52	46	52	52	56	56	60
5251.6(14)M	25	2	3	45	51	51	55	51	55	55	59
5251.6(14)M	25	2	4	51	55	51	55	55	59	55	59
5251.6(14)M	25	2	5	44	50	50	54	50	54	50	54
5251.6(14)M	25	2	6	53	57	53	57	57	1000	57	1000
5251.6(14)M	26	1	1	49	55	49	55	49	55	49	55
5251.6(14)M	26	1	2	49	55	49	55	49	55	49	55
5251.6(14)M	26	1	3	48	54	48	54	48	54	54	58
5251.6(14)M	26	1	4	48	54	48	54	54	58	58	1000
5251.6(14)M	26	1	5	47	53	47	53	53	57	57	1000
5251.6(14)M	26	1	6	46	52	46	52	46	52	52	56
5251.6(14)M	26	2	1	49	53	49	53	49	53	53	57
5251.6(14)M	26	2	2	49	53	49	53	49	53	53	57
5251.6(14)M	26	2	3	48	52	48	52	52	56	52	56
5251.6(14)M	26	2	4	55	58	55	58	58	62	62	1000
5251.6(14)M	26	2	5	54	57	54	57	57	61	61	1000
5251.6(14)M	26	2	6
